# Supplementary material for: A Twelve-Hundred-Year Stable Oxygen Isotope Chronology Constructed Using Subfossil Wood from Schwarzensee Lake, Austrian Alps
Source: Radiocarbon. Author manuscript; Available in PMC 2023 Mar 16. (PMC7614327; doi:10.1017/RDC.2022.91)
Supplement: Supplementary Material [file EMS171844-supplement-Supplementary_Material.xlsx]

## Sheet: Arkusz1
year	chronology
800	23.9482
801	26.3262
802	24.9759
803	25.0065
804	23.8857
805	24.9664
806	25.8565
807	24.7688
808	25.6987
809	24.6075
810	25.543
811	24.528
812	25.0428
813	26.1861
814	24.6559
815	24.4801
816	24.3914
817	25.7566
818	25.0179
819	25.1979
820	25.3664
821	24.5854
822	24.4121
823	26.2724
824	24.4912
825	24.9535
826	23.5163
827	23.375
828	24.3566
829	24.3808
830	25.0136
831	23.7629
832	24.9066
833	24.2832
834	25.0408
835	26.2605
836	25.8668
837	24.9878
838	26.2008
839	24.984
840	24.4284
841	24.1209
842	26.0342
843	24.0606
844	24.7778
845	25.1215
846	24.5415
847	24.083
848	24.921
849	25.2107
850	25.1079
851	26.7198
852	24.8368
853	24.3435
854	25.1992
855	25.9947
856	25.724
857	24.9546
858	25.3834
859	24.4955
860	25.0099
861	25.882
862	25.2251
863	24.873
864	25.5464
865	24.8003
866	24.3476
867	25.0048
868	24.7644
869	24.6494
870	26.6515
871	24.906
872	25.741
873	24.5376
874	26.088
875	24.7333
876	24.5145
877	24.7024
878	25.0031
879	23.975
880	25.9236
881	25.3544
882	25.2022
883	25.6675
884	25.0263
885	25.8074
886	25.4969
887	24.7774
888	24.5179
889	25.8308
890	24.4907
891	25.0779
892	24.6209
893	25.4113
894	24.8116
895	25.6074
896	23.82
897	26.3852
898	26.8391
899	24.8716
900	25.0411
901	24.4961
902	24.6808
903	25.1865
904	25.3872
905	25.5874
906	25.448
907	25.025
908	24.1097
909	23.7031
910	23.4799
911	23.5015
912	24.3311
913	24.9138
914	25.0007
915	25.0753
916	25.3702
917	24.468
918	23.7848
919	23.9355
920	24.1004
921	24.958
922	25.0542
923	24.4176
924	24.7368
925	24.6343
926	24.199
927	24.2671
928	26.8707
929	25.3669
930	23.3843
931	23.5779
932	24.2027
933	24.6782
934	25.4204
935	25.6462
936	24.5785
937	25.7659
938	24.7435
939	23.878
940	23.9244
941	24.6109
942	24.7488
943	24.8576
944	24.6917
945	25.7417
946	24.9371
947	24.5629
948	26.1988
949	25.8228
950	24.2077
951	25.2928
952	25.9779
953	24.9213
954	24.7695
955	24.3714
956	25.5482
957	25.0521
958	24.8044
959	24.2988
960	24.9076
961	25.4901
962	25.3101
963	25.1113
964	23.8688
965	24.6766
966	25.4956
967	24.0717
968	24.4715
969	24.5208
970	24.5935
971	23.8993
972	24.455
973	24.8263
974	25.6598
975	24.9081
976	24.6266
977	24.7133
978	25.0067
979	25.2615
980	25.9604
981	26.2734
982	26.1103
983	25.7887
984	24.8839
985	25.2426
986	24.8672
987	26.2112
988	25.2498
989	24.9101
990	24.2023
991	23.1831
992	24.5837
993	25.7189
994	24.2624
995	25.5886
996	25.2311
997	24.9085
998	25.5199
999	25.3854
1000	25.174
1001	24.7013
1002	24.976
1003	24.9767
1004	24.2032
1005	24.5078
1006	25.5213
1007	24.209
1008	24.757
1009	24.8829
1010	25.1435
1011	25.3739
1012	24.9402
1013	24.6829
1014	24.6011
1015	24.5682
1016	24.7034
1017	24.3858
1018	25.3876
1019	25.3521
1020	24.9239
1021	25.1346
1022	25.0534
1023	25.1389
1024	25.6843
1025	25.9883
1026	25.7471
1027	25.9311
1028	26.4028
1029	25.0114
1030	24.2918
1031	25.5463
1032	24.7142
1033	25.2351
1034	25.8872
1035	25.0056
1036	24.9483
1037	25.4545
1038	25.799
1039	26.3723
1040	23.5389
1041	25.1075
1042	24.4587
1043	23.694
1044	25.9343
1045	25.3801
1046	25.2645
1047	24.7399
1048	25.0949
1049	24.3741
1050	25.1439
1051	23.8663
1052	23.9869
1053	24.7869
1054	23.6147
1055	24.0915
1056	24.6847
1057	25.2688
1058	25.5267
1059	25.1496
1060	24.2059
1061	24.6778
1062	25.9361
1063	24.0033
1064	25.5172
1065	24.457
1066	23.8311
1067	23.8709
1068	23.4895
1069	24.5024
1070	25.6264
1071	24.6059
1072	24.0556
1073	24.5345
1074	25.2204
1075	24.8341
1076	24.0604
1077	23.925
1078	25.7107
1079	23.0335
1080	24.6409
1081	25.4072
1082	23.8943
1083	24.6543
1084	24.727
1085	23.614
1086	24.1695
1087	25.5977
1088	23.8081
1089	24.0148
1090	23.0752
1091	24.0848
1092	24.4411
1093	24.0447
1094	23.2467
1095	23.7674
1096	23.6464
1097	24.549
1098	23.3358
1099	25.3033
1100	24.0671
1101	24.1969
1102	25.2956
1103	23.9969
1104	23.9173
1105	24.2822
1106	24.6047
1107	24.1571
1108	24.4255
1109	24.6896
1110	24.3352
1111	24.2251
1112	24.4608
1113	23.4444
1114	23.3686
1115	24.8831
1116	24.0109
1117	23.7484
1118	24.1325
1119	24.3191
1120	25.3859
1121	24.2128
1122	23.2284
1123	24.5259
1124	24.3204
1125	25.4566
1126	24.3995
1127	24.3953
1128	24.4001
1129	24.7673
1130	25.0195
1131	24.9671
1132	24.6781
1133	24.6821
1134	24.9939
1135	24.3838
1136	24.5808
1137	25.2873
1138	24.8868
1139	25.3412
1140	23.926
1141	24.7476
1142	25.2224
1143	24.997
1144	23.4166
1145	24.7144
1146	24.9493
1147	24.0008
1148	23.69
1149	24.6089
1150	24.1587
1151	23.3428
1152	24.0937
1153	24.8086
1154	23.5928
1155	25.6367
1156	24.364
1157	25.0483
1158	24.6446
1159	25.6773
1160	24.4446
1161	25.1068
1162	24.5294
1163	23.9998
1164	24.5293
1165	23.8321
1166	24.5657
1167	25.0279
1168	24.8991
1169	24.2235
1170	24.9808
1171	24.1609
1172	24.4009
1173	24.8958
1174	24.557
1175	24.1525
1176	24.8986
1177	25.7564
1178	24.7769
1179	24.6409
1180	23.8113
1181	24.1748
1182	24.2703
1183	24.8046
1184	24.5728
1185	24.1149
1186	24.6689
1187	24.7592
1188	25.0815
1189	26.2
1190	23.3063
1191	22.7295
1192	23.8844
1193	22.8235
1194	24.4559
1195	23.7854
1196	22.7511
1197	22.9129
1198	23.6472
1199	23.8868
1200	24.2175
1201	24.0334
1202	24.1434
1203	24.7728
1204	24.2416
1205	24.966
1206	24.1398
1207	25.1084
1208	25.2111
1209	24.4779
1210	23.8988
1211	24.8111
1212	25.4448
1213	23.9861
1214	25.0733
1215	24.686
1216	25.1323
1217	25.2747
1218	24.3166
1219	23.8604
1220	24.2048
1221	25.3915
1222	26.0318
1223	26.4809
1224	24.7168
1225	25.0709
1226	25.0327
1227	24.838
1228	25.7434
1229	24.9717
1230	24.5693
1231	24.5678
1232	25.8251
1233	25.1554
1234	25.1004
1235	24.303
1236	24.0135
1237	24.0205
1238	25.5092
1239	24.5699
1240	25.132
1241	26.3845
1242	23.4992
1243	24.9792
1244	25.55
1245	24.4587
1246	24.5908
1247	24.8882
1248	25.5849
1249	24.3751
1250	24.8538
1251	25.2032
1252	25.6724
1253	25.3606
1254	24.5517
1255	25.351
1256	24.1921
1257	24.5599
1258	24.9566
1259	25.9757
1260	24.4946
1261	24.929
1262	26.3903
1263	24.838
1264	24.9643
1265	24.9236
1266	24.4053
1267	24.519
1268	25.7956
1269	24.5692
1270	24.8298
1271	24.0231
1272	24.7952
1273	24.7849
1274	24.9742
1275	23.6015
1276	24.2216
1277	24.3159
1278	23.9771
1279	25.8061
1280	24.1819
1281	23.9995
1282	24.7195
1283	24.3694
1284	25.6979
1285	23.9372
1286	24.3051
1287	24.3719
1288	25.7086
1289	25.1386
1290	24.9246
1291	24.913
1292	24.8429
1293	25.4072
1294	24.6922
1295	24.3765
1296	24.9354
1297	24.9477
1298	25.1064
1299	24.0434
1300	24.3733
1301	23.635
1302	22.7627
1303	25.5257
1304	25.8288
1305	25.934
1306	24.9223
1307	24.8756
1308	25.6078
1309	25.5993
1310	23.6265
1311	25.194
1312	24.9171
1313	24.6536
1314	23.9826
1315	24.2707
1316	24.2749
1317	24.5717
1318	24.7435
1319	25.3256
1320	24.8213
1321	24.4788
1322	24.2333
1323	24.9825
1324	24.9064
1325	25.6831
1326	26.1533
1327	24.9457
1328	25.4204
1329	24.2165
1330	24.9681
1331	25.2181
1332	25.2433
1333	26.0804
1334	25.5664
1335	24.9676
1336	25.7187
1337	25.2543
1338	25.1277
1339	25.2257
1340	25.1888
1341	24.6935
1342	23.6146
1343	23.6998
1344	25.2719
1345	24.6783
1346	24.2708
1347	24.6926
1348	25.0917
1349	24.3774
1350	24.6529
1351	24.3962
1352	25.475
1353	25.3842
1354	25.3106
1355	25.1941
1356	24.6254
1357	25.4832
1358	24.7139
1359	24.0025
1360	25.2911
1361	25.8621
1362	24.9546
1363	25.54
1364	24.0513
1365	24.8815
1366	23.2001
1367	24.0558
1368	23.1553
1369	24.602
1370	23.5787
1371	25.3981
1372	24.0258
1373	24.3255
1374	23.5431
1375	24.3016
1376	24.4302
1377	24.491
1378	25.1286
1379	24.8085
1380	25.2321
1381	24.7896
1382	24.866
1383	23.9521
1384	26.0394
1385	25.4514
1386	24.4415
1387	24.6073
1388	23.6745
1389	24.0417
1390	24.3409
1391	24.5559
1392	24.0454
1393	25.1341
1394	24.7844
1395	24.6425
1396	24.4463
1397	25.7531
1398	25.0672
1399	23.6012
1400	25.8988
1401	25.5972
1402	24.9
1403	26.0151
1404	23.5239
1405	24.501
1406	23.4334
1407	25.2089
1408	24.461
1409	24.6661
1410	25.0066
1411	24.3676
1412	24.7555
1413	24.9473
1414	24.1524
1415	24.7155
1416	24.1345
1417	24.5789
1418	25.081
1419	25.872
1420	24.3806
1421	25.3425
1422	24.4882
1423	25.2673
1424	25.3866
1425	24.5125
1426	25.7291
1427	24.9427
1428	24.0904
1429	25.0122
1430	25.5235
1431	25.1134
1432	23.6571
1433	23.7545
1434	24.9818
1435	24.1282
1436	24.3173
1437	24.6448
1438	23.8313
1439	25.4666
1440	24.4982
1441	24.6678
1442	24.7106
1443	24.1627
1444	25.732
1445	24.7436
1446	23.6785
1447	25.0622
1448	24.5275
1449	23.794
1450	24.1828
1451	23.7445
1452	23.6179
1453	24.6943
1454	25.0983
1455	24.1311
1456	23.5896
1457	24.545
1458	23.9591
1459	24.9887
1460	25.0097
1461	25.1079
1462	25.2311
1463	24.7339
1464	24.2848
1465	23.4633
1466	23.6049
1467	23.4201
1468	24.6975
1469	25.0216
1470	23.6334
1471	25.932
1472	25.5591
1473	26.0975
1474	24.9187
1475	24.036
1476	25.1831
1477	24.9184
1478	24.1343
1479	25.2924
1480	25.4925
1481	25.0763
1482	25.7717
1483	26.2719
1484	26.2509
1485	24.302
1486	24.2236
1487	24.948
1488	24.9166
1489	24.3339
1490	24.0034
1491	24.4869
1492	24.8492
1493	23.553
1494	23.5956
1495	23.3474
1496	22.9548
1497	23.2579
1498	24.2867
1499	23.7267
1500	25.224
1501	25.3298
1502	24.5667
1503	24.4744
1504	25.7611
1505	24.2641
1506	24.1001
1507	25.2241
1508	24.2241
1509	25.4653
1510	25.9053
1511	23.5622
1512	26.3119
1513	25.1043
1514	24.7613
1515	23.8691
1516	26.1854
1517	25.4378
1518	25.6893
1519	24.7883
1520	25.4461
1521	24.9892
1522	25.0057
1523	23.7437
1524	25.2439
1525	25.1878
1526	24.1667
1527	23.5772
1528	25.1174
1529	24.6892
1530	25.3252
1531	23.7399
1532	24.9482
1533	23.726
1534	25.3107
1535	24.951
1536	25.7285
1537	24.9285
1538	25.5675
1539	24.9761
1540	26.0129
1541	23.4643
1542	23.8936
1543	23.3542
1544	24.1715
1545	24.6041
1546	24.3927
1547	26.0539
1548	24.8266
1549	24.4874
1550	23.7895
1551	24.9605
1552	25.3599
1553	24.5526
1554	24.7833
1555	23.7388
1556	23.59
1557	24.4557
1558	23.8327
1559	25.3204
1560	23.8004
1561	25.0433
1562	24.8912
1563	24.2687
1564	24.2128
1565	24.0084
1566	24.3994
1567	24.7141
1568	24.5893
1569	23.9685
1570	24.3424
1571	25.9247
1572	24.3734
1573	24.5371
1574	24.1973
1575	23.9108
1576	23.9823
1577	24.1098
1578	24.1191
1579	23.8402
1580	24.3631
1581	24.3383
1582	24.4257
1583	24.1111
1584	25.108
1585	24.655
1586	24.6834
1587	23.7521
1588	23.3339
1589	23.3011
1590	24.0758
1591	23.4402
1592	24.4385
1593	23.4582
1594	23.3953
1595	24.2877
1596	22.614
1597	23.9367
1598	24.4669
1599	24.3901
1600	24.1223
1601	24.1319
1602	24.5474
1603	25.1463
1604	24.6584
1605	24.3402
1606	23.5256
1607	24.7739
1608	23.7923
1609	23.8415
1610	24.1434
1611	24.9153
1612	23.7715
1613	24.6178
1614	24.9979
1615	25.6108
1616	26.7147
1617	23.839
1618	23.5361
1619	24.1561
1620	24.2716
1621	24.4671
1622	23.6979
1623	25.5257
1624	23.4301
1625	24.6807
1626	24.279
1627	23.6525
1628	22.9463
1629	23.9222
1630	24.167
1631	24.6099
1632	24.0978
1633	23.693
1634	23.6756
1635	24.6679
1636	24.7824
1637	25.6284
1638	25.1733
1639	24.1604
1640	23.4351
1641	24.9641
1642	24.7508
1643	25.0458
1644	25.9249
1645	25.697
1646	24.7708
1647	23.7675
1648	24.2323
1649	23.7258
1650	24.6657
1651	24.3912
1652	24.5596
1653	25.5094
1654	25.095
1655	24.3915
1656	24.0953
1657	23.9483
1658	25.3728
1659	26.0243
1660	24.6009
1661	25.2053
1662	24.1934
1663	23.2168
1664	25.22
1665	25.0219
1666	25.8095
1667	24.3514
1668	24.5818
1669	26.213
1670	24.6542
1671	25.0827
1672	25.2604
1673	24.2181
1674	24.5878
1675	23.7924
1676	25.3076
1677	24.1868
1678	25.2774
1679	24.827
1680	25.2075
1681	25.8565
1682	25.2102
1683	26.4033
1684	26.8133
1685	25.0756
1686	27.4876
1687	25.4539
1688	25.6206
1689	24.5957
1690	24.521
1691	25.1583
1692	24.185
1693	23.9769
1694	24.8116
1695	25.268
1696	25.6075
1697	24.093
1698	23.8871
1699	24.7236
1700	25.5415
1701	25.3859
1702	26.0843
1703	24.3929
1704	25.171
1705	24.5489
1706	25.7826
1707	25.3807
1708	24.5848
1709	24.8603
1710	24.3519
1711	24.6066
1712	24.4244
1713	23.2519
1714	24.0568
1715	24.386
1716	24.636
1717	25.8147
1718	25.6075
1719	25.1877
1720	25.7528
1721	24.8271
1722	25.3091
1723	24.1214
1724	24.8681
1725	24.9178
1726	25.5919
1727	24.9167
1728	25.6298
1729	24.595
1730	24.5407
1731	25.2645
1732	24.6165
1733	26.5374
1734	24.7754
1735	24.3291
1736	23.738
1737	24.1088
1738	24.6897
1739	25.3339
1740	24.1677
1741	25.55
1742	25.425
1743	24.7999
1744	24.1649
1745	23.5198
1746	25.2044
1747	24.1164
1748	24.2881
1749	23.6803
1750	24.0542
1751	24.318
1752	24.3898
1753	24.907
1754	24.7402
1755	25.0405
1756	23.9401
1757	25.0224
1758	24.1943
1759	25.3837
1760	24.8065
1761	25.1397
1762	24.2595
1763	24.835
1764	24.7008
1765	24.3434
1766	23.4241
1767	24.3165
1768	24.6621
1769	24.2345
1770	23.3393
1771	24.0073
1772	24.6443
1773	23.7824
1774	25.6343
1775	25.1286
1776	24.9483
1777	25.1357
1778	25.5471
1779	24.2308
1780	25.2946
1781	25.5804
1782	25.4576
1783	24.8042
1784	25.9774
1785	24.5786
1786	23.7183
1787	25.0583
1788	25.6752
1789	24.7856
1790	24.1672
1791	24.2568
1792	24.6054
1793	24.2794
1794	24.7329
1795	23.1293
1796	24.6075
1797	25.2543
1798	24.6437
1799	24.7301
1800	24.6401
1801	23.5998
1802	25.97
1803	23.873
1804	24.0239
1805	23.1819
1806	25.0718
1807	26.8359
1808	24.712
1809	25.0903
1810	25.6601
1811	25.6805
1812	24.2542
1813	23.5864
1814	24.2015
1815	23.6087
1816	22.7134
1817	25.282
1818	26.1814
1819	24.6348
1820	24.0385
1821	23.0383
1822	26.4055
1823	24.6227
1824	24.8641
1825	23.9183
1826	25.8431
1827	24.98
1828	24.8913
1829	23.863
1830	24.9062
1831	23.5183
1832	25.7436
1833	23.9624
1834	26.8531
1835	26.2874
1836	25.8312
1837	24.0268
1838	25.8912
1839	25.1527
1840	23.5733
1841	24.0535
1842	26.1558
1843	24.3202
1844	24.0777
1845	23.482
1846	25.8498
1847	24.2999
1848	25.0419
1849	25.0206
1850	23.6842
1851	24.8046
1852	25.1496
1853	24.4249
1854	24.2355
1855	25.3039
1856	24.736
1857	26.1324
1858	24.267
1859	25.6222
1860	22.933
1861	25.5766
1862	26.2804
1863	26.8156
1864	25.3517
1865	26.2772
1866	25.0192
1867	26.2923
1868	26.2687
1869	25.1036
1870	25.0537
1871	24.9598
1872	25.1585
1873	26.0259
1874	25.581
1875	25.3897
1876	25.5083
1877	24.4945
1878	24.5068
1879	23.6157
1880	24.4015
1881	25.5421
1882	25.3936
1883	25.6098
1884	24.8086
1885	25.5268
1886	24.6521
1887	25.4981
1888	24.3413
1889	24.9575
1890	24.6651
1891	24.5721
1892	24.9131
1893	25.8039
1894	24.4972
1895	25.3172
1896	23.9292
1897	24.1479
1898	24.6093
1899	24.8098
1900	25.3747
1901	24.783
1902	25.5249
1903	24.6404
1904	26.9523
1905	25.9122
1906	24.607
1907	25.7026
1908	26.2465
1909	23.9935
1910	24.0451
1911	27.4101
1912	24.5263
1913	24.1917
1914	24.6947
1915	25.0199
1916	24.9186
1917	26.0032
1918	24.7703
1919	25.0405
1920	25.3975
1921	26.6175
1922	25.8543
1923	25.9378
1924	24.2069
1925	24.7007
1926	23.6675
1927	25.3596
1928	26.768
1929	25.3324
1930	24.1048
1931	25.1105
1932	23.942
1933	23.4986
1934	25.7666
1935	25.4739
1936	23.224
1937	24.4199
1938	24.1386
1939	24.7508
1940	23.9159
1941	23.3762
1942	24.3123
1943	25.7806
1944	24.8272
1945	26.0678
1946	26.4426
1947	26.1303
1948	24.0613
1949	25.8069
1950	25.5924
1951	25.07
1952	26.6385
1953	23.9811
1954	23.8986
1955	23.5857
1956	25.6249
1957	24.3656
1958	23.8378
1959	24.3902
1960	23.9076
1961	25.2409
1962	25.5372
1963	24.9252
1964	26.3881
1965	25.5437
1966	24.3826
1967	25.8048
1968	24.8178
1969	25.3068
1970	24.1647
1971	25.7288
1972	24.8952
1973	25.3807
1974	26.178
1975	25.0811
1976	26.2804
1977	24.9779
1978	25.0781
1979	24.5615
1980	24.8174
1981	25.4368
1982	25.8019
1983	26.4893
1984	25.1638
1985	26.0595
1986	25.658
1987	24.8546
1988	25.4761
1989	25.5298
1990	26.0044
1991	24.0122
1992	25.5991
1993	25.7033
1994	26.67
1995	24.6898
1996	24.5181
1997	24.3694
1998	24.6566
1999	24.726
2000	25.9292
